# Supplementary material for: Elevation Matters More than Season in Shaping the Heterogeneity of Soil and Root Associated Ectomycorrhizal Fungal Community
Source: Microbiol Spectr. 2022 Jan 12;10(1):e01950-21. doi: 10.1128/spectrum.01950-21 (PMC8754124; doi:10.1128/spectrum.01950-21)
Supplement: SUPPLEMENTAL FILE 3 — Supplemental material. Download SPECTRUM01950-21_Supp_3_seq15.xlsx, XLSX file, 0.1 MB [file spectrum01950-21_supp_3_seq15.xlsx]

## Sheet: metadata
DATASET S2 The metadata of each sample.
sample_name	plot_code	zone_code	collection_date	season	environmental_medium	host	latitude N	lontitude E	description	altitude m	em.GR	em.FR	em.abun	AMT	sea.MT	pH	OM	TN	TP	TK	AN	AP	AK
D33H1M1	D33H1	D33H	2017.11.4	dry	root tips	Quercus sp.	28.2887	99.1947	ITS2 sequences of root-associated fungi	3292	2	2	44	9.07455	4.52368	5.98	183.841	3.252	0.697115	10	229.387	27.6942	330.851
D33H1M2	D33H1	D33H	2017.11.4	dry	root tips	Pinus sp.	28.2887	99.1947	ITS2 sequences of root-associated fungi	3292	2	2	44	9.07455	4.52368	5.98	183.841	3.252	0.697115	10	229.387	27.6942	330.851
D33H1M3	D33H1	D33H	2017.11.4	dry	root tips	Quercus sp.	28.2887	99.1947	ITS2 sequences of root-associated fungi	3292	2	2	44	9.07455	4.52368	5.98	183.841	3.252	0.697115	10	229.387	27.6942	330.851
D33H1M4	D33H1	D33H	2017.11.4	dry	root tips	Pinus sp.	28.2887	99.1947	ITS2 sequences of root-associated fungi	3292	2	2	44	9.07455	4.52368	5.98	183.841	3.252	0.697115	10	229.387	27.6942	330.851
D33H1M5	D33H1	D33H	2017.11.4	dry	root tips	Pinus sp.	28.2887	99.1947	ITS2 sequences of root-associated fungi	3292	2	2	44	9.07455	4.52368	5.98	183.841	3.252	0.697115	10	229.387	27.6942	330.851
D33H1M6	D33H1	D33H	2017.11.4	dry	root tips	Quercus sp.	28.2887	99.1947	ITS2 sequences of root-associated fungi	3292	2	2	44	9.07455	4.52368	5.98	183.841	3.252	0.697115	10	229.387	27.6942	330.851
D33H1M7	D33H1	D33H	2017.11.4	dry	root tips	Quercus sp.	28.2887	99.1947	ITS2 sequences of root-associated fungi	3292	2	2	44	9.07455	4.52368	5.98	183.841	3.252	0.697115	10	229.387	27.6942	330.851
D33H1M8	D33H1	D33H	2017.11.4	dry	root tips	Pinus sp.	28.2887	99.1947	ITS2 sequences of root-associated fungi	3292	2	2	44	9.07455	4.52368	5.98	183.841	3.252	0.697115	10	229.387	27.6942	330.851
D33H2M1	D33H2	D33H	2017.11.4	dry	root tips	Pinus sp.	28.2896	99.1952	ITS2 sequences of root-associated fungi	3289	2	2	23	9.10063	4.55005	5.66	130.232	3.771	0.618954	12.9948	246.591	24.8846	341.489
D33H2M2	D33H2	D33H	2017.11.4	dry	root tips	Quercus sp.	28.2896	99.1952	ITS2 sequences of root-associated fungi	3289	2	2	23	9.10063	4.55005	5.66	130.232	3.771	0.618954	12.9948	246.591	24.8846	341.489
D33H2M3	D33H2	D33H	2017.11.4	dry	root tips	Quercus sp.	28.2896	99.1952	ITS2 sequences of root-associated fungi	3289	2	2	23	9.10063	4.55005	5.66	130.232	3.771	0.618954	12.9948	246.591	24.8846	341.489
D33H2M4	D33H2	D33H	2017.11.4	dry	root tips	Quercus sp.	28.2896	99.1952	ITS2 sequences of root-associated fungi	3289	2	2	23	9.10063	4.55005	5.66	130.232	3.771	0.618954	12.9948	246.591	24.8846	341.489
D33H2M5	D33H2	D33H	2017.11.4	dry	root tips	Quercus sp.	28.2896	99.1952	ITS2 sequences of root-associated fungi	3289	2	2	23	9.10063	4.55005	5.66	130.232	3.771	0.618954	12.9948	246.591	24.8846	341.489
D33H2M6	D33H2	D33H	2017.11.4	dry	root tips	Quercus sp.	28.2896	99.1952	ITS2 sequences of root-associated fungi	3289	2	2	23	9.10063	4.55005	5.66	130.232	3.771	0.618954	12.9948	246.591	24.8846	341.489
D35H1M1	D35H1	D35H	2017.11.3	dry	root tips	Quercus sp.	28.3106	99.1562	ITS2 sequences of root-associated fungi	3571	2	2	18	6.64943	2.07193	4.71	470.629	11.597	0.789323	8.39552	689.117	21.2723	402.66
D35H1M2	D35H1	D35H	2017.11.3	dry	root tips	Quercus sp.	28.3106	99.1562	ITS2 sequences of root-associated fungi	3571	2	2	18	6.64943	2.07193	4.71	470.629	11.597	0.789323	8.39552	689.117	21.2723	402.66
D35H1M3	D35H1	D35H	2017.11.3	dry	root tips	Picea sp.	28.3106	99.1562	ITS2 sequences of root-associated fungi	3571	2	2	18	6.64943	2.07193	4.71	470.629	11.597	0.789323	8.39552	689.117	21.2723	402.66
D35H1M4	D35H1	D35H	2017.11.3	dry	root tips	Quercus sp.	28.3106	99.1562	ITS2 sequences of root-associated fungi	3571	2	2	18	6.64943	2.07193	4.71	470.629	11.597	0.789323	8.39552	689.117	21.2723	402.66
D35H1M5	D35H1	D35H	2017.11.3	dry	root tips	Quercus sp.	28.3106	99.1562	ITS2 sequences of root-associated fungi	3571	2	2	18	6.64943	2.07193	4.71	470.629	11.597	0.789323	8.39552	689.117	21.2723	402.66
D35H1M6	D35H1	D35H	2017.11.3	dry	root tips	Quercus sp.	28.3106	99.1562	ITS2 sequences of root-associated fungi	3571	2	2	18	6.64943	2.07193	4.71	470.629	11.597	0.789323	8.39552	689.117	21.2723	402.66
D35H2M1	D35H2	D35H	2017.11.3	dry	root tips	Quercus sp.	28.3102	99.1571	ITS2 sequences of root-associated fungi	3549	1	1	12	6.84065	2.26525	5.12	550.085	17.023	0.932836	6.21891	929.018	34.9187	463.83
D35H2M2	D35H2	D35H	2017.11.3	dry	root tips	Quercus sp.	28.3102	99.1571	ITS2 sequences of root-associated fungi	3549	1	1	12	6.84065	2.26525	5.12	550.085	17.023	0.932836	6.21891	929.018	34.9187	463.83
D35H2M3	D35H2	D35H	2017.11.3	dry	root tips	Quercus sp.	28.3102	99.1571	ITS2 sequences of root-associated fungi	3549	1	1	12	6.84065	2.26525	5.12	550.085	17.023	0.932836	6.21891	929.018	34.9187	463.83
D35H2M4	D35H2	D35H	2017.11.3	dry	root tips	Quercus sp.	28.3102	99.1571	ITS2 sequences of root-associated fungi	3549	1	1	12	6.84065	2.26525	5.12	550.085	17.023	0.932836	6.21891	929.018	34.9187	463.83
D35H2M5	D35H2	D35H	2017.11.3	dry	root tips	Quercus sp.	28.3102	99.1571	ITS2 sequences of root-associated fungi	3549	1	1	12	6.84065	2.26525	5.12	550.085	17.023	0.932836	6.21891	929.018	34.9187	463.83
D35H3M1	D35H3	D35H	2017.11.3	dry	root tips	Quercus sp.	28.3091	99.1585	ITS2 sequences of root-associated fungi	3574	1	1	14	6.62335	2.04556	4.8	390.927	11.407	0.861937	7.36637	644.196	17.2587	333.511
D35H3M2	D35H3	D35H	2017.11.3	dry	root tips	Quercus sp.	28.3091	99.1585	ITS2 sequences of root-associated fungi	3574	1	1	14	6.62335	2.04556	4.8	390.927	11.407	0.861937	7.36637	644.196	17.2587	333.511
D35H3M3	D35H3	D35H	2017.11.3	dry	root tips	Quercus sp.	28.3091	99.1585	ITS2 sequences of root-associated fungi	3574	1	1	14	6.62335	2.04556	4.8	390.927	11.407	0.861937	7.36637	644.196	17.2587	333.511
D35H3M4	D35H3	D35H	2017.11.3	dry	root tips	Quercus sp.	28.3091	99.1585	ITS2 sequences of root-associated fungi	3574	1	1	14	6.62335	2.04556	4.8	390.927	11.407	0.861937	7.36637	644.196	17.2587	333.511
D35H3M5	D35H3	D35H	2017.11.3	dry	root tips	Quercus sp.	28.3091	99.1585	ITS2 sequences of root-associated fungi	3574	1	1	14	6.62335	2.04556	4.8	390.927	11.407	0.861937	7.36637	644.196	17.2587	333.511
D35H3M6	D35H3	D35H	2017.11.3	dry	root tips	Quercus sp.	28.3091	99.1585	ITS2 sequences of root-associated fungi	3574	1	1	14	6.62335	2.04556	4.8	390.927	11.407	0.861937	7.36637	644.196	17.2587	333.511
D37H1M1	D37H1	D37Ha	2017.11.1	dry	root tips	Abies sp.	28.3084	99.15	ITS2 sequences of root-associated fungi	3699	2	1	34	5.53682	0.947106	4.93	272.423	7.568	0.978323	9.0399	514.21	11.6396	189.894
D37H1M2	D37H1	D37Ha	2017.11.1	dry	root tips	Abies sp.	28.3084	99.15	ITS2 sequences of root-associated fungi	3699	2	1	34	5.53682	0.947106	4.93	272.423	7.568	0.978323	9.0399	514.21	11.6396	189.894
D37H1M3	D37H1	D37Ha	2017.11.1	dry	root tips	Abies sp.	28.3084	99.15	ITS2 sequences of root-associated fungi	3699	2	1	34	5.53682	0.947106	4.93	272.423	7.568	0.978323	9.0399	514.21	11.6396	189.894
D37H1M4	D37H1	D37Ha	2017.11.1	dry	root tips	Abies sp.	28.3084	99.15	ITS2 sequences of root-associated fungi	3699	2	1	34	5.53682	0.947106	4.93	272.423	7.568	0.978323	9.0399	514.21	11.6396	189.894
D37H1M5	D37H1	D37Ha	2017.11.1	dry	root tips	Abies sp.	28.3084	99.15	ITS2 sequences of root-associated fungi	3699	2	1	34	5.53682	0.947106	4.93	272.423	7.568	0.978323	9.0399	514.21	11.6396	189.894
D37H1M6	D37H1	D37Ha	2017.11.1	dry	root tips	Abies sp.	28.3084	99.15	ITS2 sequences of root-associated fungi	3699	2	1	34	5.53682	0.947106	4.93	272.423	7.568	0.978323	9.0399	514.21	11.6396	189.894
D37H2M1	D37H2	D37Hb	2017.11.1	dry	root tips	Picea sp.	28.3111	99.1462	ITS2 sequences of root-associated fungi	3807	3	2	42	4.59807	-0.0019608	4.64	238.758	8.445	1.24085	13.183	592.584	6.02047	304.255
D37H2M10	D37H2	D37Hb	2017.11.1	dry	root tips	Quercus sp.	28.3111	99.1462	ITS2 sequences of root-associated fungi	3807	3	2	42	4.59807	-0.0019608	4.64	238.758	8.445	1.24085	13.183	592.584	6.02047	304.255
D37H2M11	D37H2	D37Hb	2017.11.1	dry	root tips	Picea sp.	28.3111	99.1462	ITS2 sequences of root-associated fungi	3807	3	2	42	4.59807	-0.0019608	4.64	238.758	8.445	1.24085	13.183	592.584	6.02047	304.255
D37H2M12	D37H2	D37Hb	2017.11.1	dry	root tips	Picea sp.	28.3111	99.1462	ITS2 sequences of root-associated fungi	3807	3	2	42	4.59807	-0.0019608	4.64	238.758	8.445	1.24085	13.183	592.584	6.02047	304.255
D37H2M13	D37H2	D37Hb	2017.11.1	dry	root tips	Picea sp.	28.3111	99.1462	ITS2 sequences of root-associated fungi	3807	3	2	42	4.59807	-0.0019608	4.64	238.758	8.445	1.24085	13.183	592.584	6.02047	304.255
D37H2M14	D37H2	D37Hb	2017.11.1	dry	root tips	Picea sp.	28.3111	99.1462	ITS2 sequences of root-associated fungi	3807	3	2	42	4.59807	-0.0019608	4.64	238.758	8.445	1.24085	13.183	592.584	6.02047	304.255
D37H2M15	D37H2	D37Hb	2017.11.1	dry	root tips	Quercus sp.	28.3111	99.1462	ITS2 sequences of root-associated fungi	3807	3	2	42	4.59807	-0.0019608	4.64	238.758	8.445	1.24085	13.183	592.584	6.02047	304.255
D37H2M2	D37H2	D37Hb	2017.11.1	dry	root tips	Quercus sp.	28.3111	99.1462	ITS2 sequences of root-associated fungi	3807	3	2	42	4.59807	-0.0019608	4.64	238.758	8.445	1.24085	13.183	592.584	6.02047	304.255
D37H2M3	D37H2	D37Hb	2017.11.1	dry	root tips	Abies sp.	28.3111	99.1462	ITS2 sequences of root-associated fungi	3807	3	2	42	4.59807	-0.0019608	4.64	238.758	8.445	1.24085	13.183	592.584	6.02047	304.255
D37H2M4	D37H2	D37Hb	2017.11.1	dry	root tips	Picea sp.	28.3111	99.1462	ITS2 sequences of root-associated fungi	3807	3	2	42	4.59807	-0.0019608	4.64	238.758	8.445	1.24085	13.183	592.584	6.02047	304.255
D37H2M5	D37H2	D37Hb	2017.11.1	dry	root tips	Picea sp.	28.3111	99.1462	ITS2 sequences of root-associated fungi	3807	3	2	42	4.59807	-0.0019608	4.64	238.758	8.445	1.24085	13.183	592.584	6.02047	304.255
D37H2M6	D37H2	D37Hb	2017.11.1	dry	root tips	Quercus sp.	28.3111	99.1462	ITS2 sequences of root-associated fungi	3807	3	2	42	4.59807	-0.0019608	4.64	238.758	8.445	1.24085	13.183	592.584	6.02047	304.255
D37H2M7	D37H2	D37Hb	2017.11.1	dry	root tips	Picea sp.	28.3111	99.1462	ITS2 sequences of root-associated fungi	3807	3	2	42	4.59807	-0.0019608	4.64	238.758	8.445	1.24085	13.183	592.584	6.02047	304.255
D37H2M8	D37H2	D37Hb	2017.11.1	dry	root tips	Quercus sp.	28.3111	99.1462	ITS2 sequences of root-associated fungi	3807	3	2	42	4.59807	-0.0019608	4.64	238.758	8.445	1.24085	13.183	592.584	6.02047	304.255
D37H2M9	D37H2	D37Hb	2017.11.1	dry	root tips	Quercus sp.	28.3111	99.1462	ITS2 sequences of root-associated fungi	3807	3	2	42	4.59807	-0.0019608	4.64	238.758	8.445	1.24085	13.183	592.584	6.02047	304.255
D37H3M1	D37H3	D37Hb	2017.11.1	dry	root tips	Picea sp.	28.31	99.1474	ITS2 sequences of root-associated fungi	3775	3	2	33	4.87622	0.279244	4.86	302.399	9.694	1.42912	11.2219	636.549	8.02729	423.936
D37H3M10	D37H3	D37Hb	2017.11.1	dry	root tips	Abies sp.	28.31	99.1474	ITS2 sequences of root-associated fungi	3775	3	2	33	4.87622	0.279244	4.86	302.399	9.694	1.42912	11.2219	636.549	8.02729	423.936
D37H3M11	D37H3	D37Hb	2017.11.1	dry	root tips	Quercus sp.	28.31	99.1474	ITS2 sequences of root-associated fungi	3775	3	2	33	4.87622	0.279244	4.86	302.399	9.694	1.42912	11.2219	636.549	8.02729	423.936
D37H3M12	D37H3	D37Hb	2017.11.1	dry	root tips	Picea sp.	28.31	99.1474	ITS2 sequences of root-associated fungi	3775	3	2	33	4.87622	0.279244	4.86	302.399	9.694	1.42912	11.2219	636.549	8.02729	423.936
D37H3M2	D37H3	D37Hb	2017.11.1	dry	root tips	Abies sp.	28.31	99.1474	ITS2 sequences of root-associated fungi	3775	3	2	33	4.87622	0.279244	4.86	302.399	9.694	1.42912	11.2219	636.549	8.02729	423.936
D37H3M3	D37H3	D37Hb	2017.11.1	dry	root tips	Picea sp.	28.31	99.1474	ITS2 sequences of root-associated fungi	3775	3	2	33	4.87622	0.279244	4.86	302.399	9.694	1.42912	11.2219	636.549	8.02729	423.936
D37H3M4	D37H3	D37Hb	2017.11.1	dry	root tips	Picea sp.	28.31	99.1474	ITS2 sequences of root-associated fungi	3775	3	2	33	4.87622	0.279244	4.86	302.399	9.694	1.42912	11.2219	636.549	8.02729	423.936
D37H3M5	D37H3	D37Hb	2017.11.1	dry	root tips	Picea sp.	28.31	99.1474	ITS2 sequences of root-associated fungi	3775	3	2	33	4.87622	0.279244	4.86	302.399	9.694	1.42912	11.2219	636.549	8.02729	423.936
D37H3M6	D37H3	D37Hb	2017.11.1	dry	root tips	Picea sp.	28.31	99.1474	ITS2 sequences of root-associated fungi	3775	3	2	33	4.87622	0.279244	4.86	302.399	9.694	1.42912	11.2219	636.549	8.02729	423.936
D37H3M7	D37H3	D37Hb	2017.11.1	dry	root tips	Abies sp.	28.31	99.1474	ITS2 sequences of root-associated fungi	3775	3	2	33	4.87622	0.279244	4.86	302.399	9.694	1.42912	11.2219	636.549	8.02729	423.936
D37H3M8	D37H3	D37Hb	2017.11.1	dry	root tips	Quercus sp.	28.31	99.1474	ITS2 sequences of root-associated fungi	3775	3	2	33	4.87622	0.279244	4.86	302.399	9.694	1.42912	11.2219	636.549	8.02729	423.936
D37H3M9	D37H3	D37Hb	2017.11.1	dry	root tips	Quercus sp.	28.31	99.1474	ITS2 sequences of root-associated fungi	3775	3	2	33	4.87622	0.279244	4.86	302.399	9.694	1.42912	11.2219	636.549	8.02729	423.936
D37H4M1	D37H4	D37Ha	2017.11.3	dry	root tips	Abies sp.	28.3096	99.1498	ITS2 sequences of root-associated fungi	3736	2	1	24	5.21521	0.621963	4.74	244.482	8.585	1.0129	14.1454	555.308	6.8232	173.936
D37H4M2	D37H4	D37Ha	2017.11.3	dry	root tips	Abies sp.	28.3096	99.1498	ITS2 sequences of root-associated fungi	3736	2	1	24	5.21521	0.621963	4.74	244.482	8.585	1.0129	14.1454	555.308	6.8232	173.936
D37H4M3	D37H4	D37Ha	2017.11.3	dry	root tips	Abies sp.	28.3096	99.1498	ITS2 sequences of root-associated fungi	3736	2	1	24	5.21521	0.621963	4.74	244.482	8.585	1.0129	14.1454	555.308	6.8232	173.936
D37H4M4	D37H4	D37Ha	2017.11.3	dry	root tips	Abies sp.	28.3096	99.1498	ITS2 sequences of root-associated fungi	3736	2	1	24	5.21521	0.621963	4.74	244.482	8.585	1.0129	14.1454	555.308	6.8232	173.936
D37H4M5	D37H4	D37Ha	2017.11.3	dry	root tips	Picea sp.	28.3096	99.1498	ITS2 sequences of root-associated fungi	3736	2	1	24	5.21521	0.621963	4.74	244.482	8.585	1.0129	14.1454	555.308	6.8232	173.936
D37H4M6	D37H4	D37Ha	2017.11.3	dry	root tips	Picea sp.	28.3096	99.1498	ITS2 sequences of root-associated fungi	3736	2	1	24	5.21521	0.621963	4.74	244.482	8.585	1.0129	14.1454	555.308	6.8232	173.936
D37H4M7	D37H4	D37Ha	2017.11.3	dry	root tips	Picea sp.	28.3096	99.1498	ITS2 sequences of root-associated fungi	3736	2	1	24	5.21521	0.621963	4.74	244.482	8.585	1.0129	14.1454	555.308	6.8232	173.936
D37H4M8	D37H4	D37Ha	2017.11.3	dry	root tips	Picea sp.	28.3096	99.1498	ITS2 sequences of root-associated fungi	3736	2	1	24	5.21521	0.621963	4.74	244.482	8.585	1.0129	14.1454	555.308	6.8232	173.936
D37H5M1	D37H5	D37Ha	2017.11.3	dry	root tips	Abies sp.	28.3091	99.15	ITS2 sequences of root-associated fungi	3710	2	1	18	5.44121	0.850442	5.32	190.696	6.382	0.958662	10.1778	509.431	14.4491	269.681
D37H5M2	D37H5	D37Ha	2017.11.3	dry	root tips	Picea sp.	28.3091	99.15	ITS2 sequences of root-associated fungi	3710	2	1	18	5.44121	0.850442	5.32	190.696	6.382	0.958662	10.1778	509.431	14.4491	269.681
D37H5M3	D37H5	D37Ha	2017.11.3	dry	root tips	Picea sp.	28.3091	99.15	ITS2 sequences of root-associated fungi	3710	2	1	18	5.44121	0.850442	5.32	190.696	6.382	0.958662	10.1778	509.431	14.4491	269.681
D37H5M4	D37H5	D37Ha	2017.11.3	dry	root tips	Picea sp.	28.3091	99.15	ITS2 sequences of root-associated fungi	3710	2	1	18	5.44121	0.850442	5.32	190.696	6.382	0.958662	10.1778	509.431	14.4491	269.681
D37H5M5	D37H5	D37Ha	2017.11.3	dry	root tips	Picea sp.	28.3091	99.15	ITS2 sequences of root-associated fungi	3710	2	1	18	5.44121	0.850442	5.32	190.696	6.382	0.958662	10.1778	509.431	14.4491	269.681
D37H5M6	D37H5	D37Ha	2017.11.3	dry	root tips	Abies sp.	28.3091	99.15	ITS2 sequences of root-associated fungi	3710	2	1	18	5.44121	0.850442	5.32	190.696	6.382	0.958662	10.1778	509.431	14.4491	269.681
D41H1M1	D41H1	D41Ha	2017.11.2	dry	root tips	Abies sp.	28.3212	99.0967	ITS2 sequences of root-associated fungi	4161	1	1	36	1.52103	-3.11279	3.9	388.281	7.068	0.612019	13.7784	454.951	9.23139	354.787
D41H1M2	D41H1	D41Ha	2017.11.2	dry	root tips	Abies sp.	28.3212	99.0967	ITS2 sequences of root-associated fungi	4161	1	1	36	1.52103	-3.11279	3.9	388.281	7.068	0.612019	13.7784	454.951	9.23139	354.787
D41H1M3	D41H1	D41Ha	2017.11.2	dry	root tips	Abies sp.	28.3212	99.0967	ITS2 sequences of root-associated fungi	4161	1	1	36	1.52103	-3.11279	3.9	388.281	7.068	0.612019	13.7784	454.951	9.23139	354.787
D41H1M4	D41H1	D41Ha	2017.11.2	dry	root tips	Abies sp.	28.3212	99.0967	ITS2 sequences of root-associated fungi	4161	1	1	36	1.52103	-3.11279	3.9	388.281	7.068	0.612019	13.7784	454.951	9.23139	354.787
D41H1M5	D41H1	D41Ha	2017.11.2	dry	root tips	Abies sp.	28.3212	99.0967	ITS2 sequences of root-associated fungi	4161	1	1	36	1.52103	-3.11279	3.9	388.281	7.068	0.612019	13.7784	454.951	9.23139	354.787
D41H2M1	D41H2	D41Ha	2017.11.2	dry	root tips	Abies sp.	28.3234	99.0954	ITS2 sequences of root-associated fungi	4229	1	1	53	0.929957	-3.71035	4.02	278.477	5.773	0.449451	16.7827	353.639	7.62593	248.404
D41H2M2	D41H2	D41Ha	2017.11.2	dry	root tips	Abies sp.	28.3234	99.0954	ITS2 sequences of root-associated fungi	4229	1	1	53	0.929957	-3.71035	4.02	278.477	5.773	0.449451	16.7827	353.639	7.62593	248.404
D41H2M3	D41H2	D41Ha	2017.11.2	dry	root tips	Abies sp.	28.3234	99.0954	ITS2 sequences of root-associated fungi	4229	1	1	53	0.929957	-3.71035	4.02	278.477	5.773	0.449451	16.7827	353.639	7.62593	248.404
D41H2M4	D41H2	D41Ha	2017.11.2	dry	root tips	Abies sp.	28.3234	99.0954	ITS2 sequences of root-associated fungi	4229	1	1	53	0.929957	-3.71035	4.02	278.477	5.773	0.449451	16.7827	353.639	7.62593	248.404
D41H2M5	D41H2	D41Ha	2017.11.2	dry	root tips	Abies sp.	28.3234	99.0954	ITS2 sequences of root-associated fungi	4229	1	1	53	0.929957	-3.71035	4.02	278.477	5.773	0.449451	16.7827	353.639	7.62593	248.404
D41H2M6	D41H2	D41Ha	2017.11.2	dry	root tips	Abies sp.	28.3234	99.0954	ITS2 sequences of root-associated fungi	4229	1	1	53	0.929957	-3.71035	4.02	278.477	5.773	0.449451	16.7827	353.639	7.62593	248.404
D41H3M1	D41H3	D41Ha	2017.11.2	dry	root tips	Abies sp.	28.3243	99.0916	ITS2 sequences of root-associated fungi	4193	1	1	45	1.24288	-3.394	3.99	346.721	8.191	0.671733	12.683	465.465	12.8437	248.404
D41H3M2	D41H3	D41Ha	2017.11.2	dry	root tips	Abies sp.	28.3243	99.0916	ITS2 sequences of root-associated fungi	4193	1	1	45	1.24288	-3.394	3.99	346.721	8.191	0.671733	12.683	465.465	12.8437	248.404
D41H3M3	D41H3	D41Ha	2017.11.2	dry	root tips	Abies sp.	28.3243	99.0916	ITS2 sequences of root-associated fungi	4193	1	1	45	1.24288	-3.394	3.99	346.721	8.191	0.671733	12.683	465.465	12.8437	248.404
D41H3M4	D41H3	D41Ha	2017.11.2	dry	root tips	Abies sp.	28.3243	99.0916	ITS2 sequences of root-associated fungi	4193	1	1	45	1.24288	-3.394	3.99	346.721	8.191	0.671733	12.683	465.465	12.8437	248.404
D41H3M5	D41H3	D41Ha	2017.11.2	dry	root tips	Abies sp.	28.3243	99.0916	ITS2 sequences of root-associated fungi	4193	1	1	45	1.24288	-3.394	3.99	346.721	8.191	0.671733	12.683	465.465	12.8437	248.404
D41H3M6	D41H3	D41Ha	2017.11.2	dry	root tips	Abies sp.	28.3243	99.0916	ITS2 sequences of root-associated fungi	4193	1	1	45	1.24288	-3.394	3.99	346.721	8.191	0.671733	12.683	465.465	12.8437	248.404
D41H4M1	D41H4	D41Hb	2017.11.2	dry	root tips	Larix sp.	28.3283	99.0868	ITS2 sequences of root-associated fungi	4226	1	1	10	0.956033	-3.68399	4.06	267.972	6.086	0.421601	19.3074	380.4	17.66	184.574
D41H4M2	D41H4	D41Hb	2017.11.2	dry	root tips	Larix sp.	28.3283	99.0868	ITS2 sequences of root-associated fungi	4226	1	1	10	0.956033	-3.68399	4.06	267.972	6.086	0.421601	19.3074	380.4	17.66	184.574
D41H4M3	D41H4	D41Hb	2017.11.2	dry	root tips	Larix sp.	28.3283	99.0868	ITS2 sequences of root-associated fungi	4226	1	1	10	0.956033	-3.68399	4.06	267.972	6.086	0.421601	19.3074	380.4	17.66	184.574
D41H4M4	D41H4	D41Hb	2017.11.2	dry	root tips	Larix sp.	28.3283	99.0868	ITS2 sequences of root-associated fungi	4226	1	1	10	0.956033	-3.68399	4.06	267.972	6.086	0.421601	19.3074	380.4	17.66	184.574
D41H4M5	D41H4	D41Hb	2017.11.2	dry	root tips	Larix sp.	28.3283	99.0868	ITS2 sequences of root-associated fungi	4226	1	1	10	0.956033	-3.68399	4.06	267.972	6.086	0.421601	19.3074	380.4	17.66	184.574
D41H4M6	D41H4	D41Hb	2017.11.2	dry	root tips	Abies sp.	28.3283	99.0868	ITS2 sequences of root-associated fungi	4226	1	1	10	0.956033	-3.68399	4.06	267.972	6.086	0.421601	19.3074	380.4	17.66	184.574
D41H5M1	D41H5	D41Hb	2017.11.2	dry	root tips	Larix sp.	28.3288	99.0863	ITS2 sequences of root-associated fungi	4231	2	1	20	0.912572	-3.72793	3.99	355.219	6.289	0.374625	17.3785	422.455	22.0751	269.681
D41H5M2	D41H5	D41Hb	2017.11.2	dry	root tips	Larix sp.	28.3288	99.0863	ITS2 sequences of root-associated fungi	4231	2	1	20	0.912572	-3.72793	3.99	355.219	6.289	0.374625	17.3785	422.455	22.0751	269.681
D41H5M3	D41H5	D41Hb	2017.11.2	dry	root tips	Larix sp.	28.3288	99.0863	ITS2 sequences of root-associated fungi	4231	2	1	20	0.912572	-3.72793	3.99	355.219	6.289	0.374625	17.3785	422.455	22.0751	269.681
D41H5M4	D41H5	D41Hb	2017.11.2	dry	root tips	Abies sp.	28.3288	99.0863	ITS2 sequences of root-associated fungi	4231	2	1	20	0.912572	-3.72793	3.99	355.219	6.289	0.374625	17.3785	422.455	22.0751	269.681
D41H5M5	D41H5	D41Hb	2017.11.2	dry	root tips	Larix sp.	28.3288	99.0863	ITS2 sequences of root-associated fungi	4231	2	1	20	0.912572	-3.72793	3.99	355.219	6.289	0.374625	17.3785	422.455	22.0751	269.681
D41H5M6	D41H5	D41Hb	2017.11.2	dry	root tips	Abies sp.	28.3288	99.0863	ITS2 sequences of root-associated fungi	4231	2	1	20	0.912572	-3.72793	3.99	355.219	6.289	0.374625	17.3785	422.455	22.0751	269.681
D41H5M7	D41H5	D41Hb	2017.11.2	dry	root tips	Abies sp.	28.3288	99.0863	ITS2 sequences of root-associated fungi	4231	2	1	20	0.912572	-3.72793	3.99	355.219	6.289	0.374625	17.3785	422.455	22.0751	269.681
D41H5M8	D41H5	D41Hb	2017.11.2	dry	root tips	Larix sp.	28.3288	99.0863	ITS2 sequences of root-associated fungi	4231	2	1	20	0.912572	-3.72793	3.99	355.219	6.289	0.374625	17.3785	422.455	22.0751	269.681
W33H1M1	W33H1	W33H	2018.8.18	wet	root tips	Quercus sp.	28.2884	99.1942	ITS2 sequences of root-associated fungi	3309	2	2	46	8.92678	13.4827	6.27	122.795	2.097	0.516623	9.26165	149.713	15.7488	260.493
W33H1M2	W33H1	W33H	2018.8.18	wet	root tips	Pinus sp.	28.2884	99.1942	ITS2 sequences of root-associated fungi	3309	2	2	46	8.92678	13.4827	6.27	122.795	2.097	0.516623	9.26165	149.713	15.7488	260.493
W33H1M3	W33H1	W33H	2018.8.18	wet	root tips	Pinus sp.	28.2884	99.1942	ITS2 sequences of root-associated fungi	3309	2	2	46	8.92678	13.4827	6.27	122.795	2.097	0.516623	9.26165	149.713	15.7488	260.493
W33H1M4	W33H1	W33H	2018.8.18	wet	root tips	Quercus sp.	28.2884	99.1942	ITS2 sequences of root-associated fungi	3309	2	2	46	8.92678	13.4827	6.27	122.795	2.097	0.516623	9.26165	149.713	15.7488	260.493
W33H1M5	W33H1	W33H	2018.8.18	wet	root tips	Pinus sp.	28.2884	99.1942	ITS2 sequences of root-associated fungi	3309	2	2	46	8.92678	13.4827	6.27	122.795	2.097	0.516623	9.26165	149.713	15.7488	260.493
W33H1M6	W33H1	W33H	2018.8.18	wet	root tips	Quercus sp.	28.2884	99.1942	ITS2 sequences of root-associated fungi	3309	2	2	46	8.92678	13.4827	6.27	122.795	2.097	0.516623	9.26165	149.713	15.7488	260.493
W33H1M7	W33H1	W33H	2018.8.18	wet	root tips	Quercus sp.	28.2884	99.1942	ITS2 sequences of root-associated fungi	3309	2	2	46	8.92678	13.4827	6.27	122.795	2.097	0.516623	9.26165	149.713	15.7488	260.493
W33H1M8	W33H1	W33H	2018.8.18	wet	root tips	Pinus sp.	28.2884	99.1942	ITS2 sequences of root-associated fungi	3309	2	2	46	8.92678	13.4827	6.27	122.795	2.097	0.516623	9.26165	149.713	15.7488	260.493
W33H2M1	W33H2	W33H	2018.8.18	wet	root tips	Quercus sp.	28.2907	99.1953	ITS2 sequences of root-associated fungi	3296	2	2	27	9.03978	13.5945	6.9	166.465	4.563	0.758767	10.3229	278.313	25.0594	491.343
W33H2M2	W33H2	W33H	2018.8.18	wet	root tips	Abies sp.	28.2907	99.1953	ITS2 sequences of root-associated fungi	3296	2	2	27	9.03978	13.5945	6.9	166.465	4.563	0.758767	10.3229	278.313	25.0594	491.343
W33H2M3	W33H2	W33H	2018.8.18	wet	root tips	Quercus sp.	28.2907	99.1953	ITS2 sequences of root-associated fungi	3296	2	2	27	9.03978	13.5945	6.9	166.465	4.563	0.758767	10.3229	278.313	25.0594	491.343
W33H2M4	W33H2	W33H	2018.8.18	wet	root tips	Quercus sp.	28.2907	99.1953	ITS2 sequences of root-associated fungi	3296	2	2	27	9.03978	13.5945	6.9	166.465	4.563	0.758767	10.3229	278.313	25.0594	491.343
W33H2M5	W33H2	W33H	2018.8.18	wet	root tips	Pinus sp.	28.2907	99.1953	ITS2 sequences of root-associated fungi	3296	2	2	27	9.03978	13.5945	6.9	166.465	4.563	0.758767	10.3229	278.313	25.0594	491.343
W33H2M6	W33H2	W33H	2018.8.18	wet	root tips	Quercus sp.	28.2907	99.1953	ITS2 sequences of root-associated fungi	3296	2	2	27	9.03978	13.5945	6.9	166.465	4.563	0.758767	10.3229	278.313	25.0594	491.343
W33H4M1	W33H4	W33H	2018.8.19	wet	root tips	Pinus sp.	28.3003	99.1625	ITS2 sequences of root-associated fungi	3310	2	2	84	8.91809	13.4741	5.38	118.839	1.67	0.726342	14.8515	119.003	28.6252	173.924
W33H4M2	W33H4	W33H	2018.8.19	wet	root tips	Pinus sp.	28.3003	99.1625	ITS2 sequences of root-associated fungi	3310	2	2	84	8.91809	13.4741	5.38	118.839	1.67	0.726342	14.8515	119.003	28.6252	173.924
W33H4M3	W33H4	W33H	2018.8.19	wet	root tips	Pinus sp.	28.3003	99.1625	ITS2 sequences of root-associated fungi	3310	2	2	84	8.91809	13.4741	5.38	118.839	1.67	0.726342	14.8515	119.003	28.6252	173.924
W33H4M4	W33H4	W33H	2018.8.19	wet	root tips	Quercus sp.	28.3003	99.1625	ITS2 sequences of root-associated fungi	3310	2	2	84	8.91809	13.4741	5.38	118.839	1.67	0.726342	14.8515	119.003	28.6252	173.924
W33H4M5	W33H4	W33H	2018.8.19	wet	root tips	Pinus sp.	28.3003	99.1625	ITS2 sequences of root-associated fungi	3310	2	2	84	8.91809	13.4741	5.38	118.839	1.67	0.726342	14.8515	119.003	28.6252	173.924
W33H4M6	W33H4	W33H	2018.8.19	wet	root tips	Pinus sp.	28.3003	99.1625	ITS2 sequences of root-associated fungi	3310	2	2	84	8.91809	13.4741	5.38	118.839	1.67	0.726342	14.8515	119.003	28.6252	173.924
W35H1M1	W35H1	W35H	2018.8.17	wet	root tips	Quercus sp.	28.3115	99.155	ITS2 sequences of root-associated fungi	3587	2	2	14	6.51035	11.0911	4.78	577.135	14.8811	1.05191	8.63727	458.737	53.1894	530.693
W35H1M2	W35H1	W35H	2018.8.17	wet	root tips	Quercus sp.	28.3115	99.155	ITS2 sequences of root-associated fungi	3587	2	2	14	6.51035	11.0911	4.78	577.135	14.8811	1.05191	8.63727	458.737	53.1894	530.693
W35H1M3	W35H1	W35H	2018.8.17	wet	root tips	Quercus sp.	28.3115	99.155	ITS2 sequences of root-associated fungi	3587	2	2	14	6.51035	11.0911	4.78	577.135	14.8811	1.05191	8.63727	458.737	53.1894	530.693
W35H1M4	W35H1	W35H	2018.8.17	wet	root tips	Quercus sp.	28.3115	99.155	ITS2 sequences of root-associated fungi	3587	2	2	14	6.51035	11.0911	4.78	577.135	14.8811	1.05191	8.63727	458.737	53.1894	530.693
W35H1M5	W35H1	W35H	2018.8.17	wet	root tips	Quercus sp.	28.3115	99.155	ITS2 sequences of root-associated fungi	3587	2	2	14	6.51035	11.0911	4.78	577.135	14.8811	1.05191	8.63727	458.737	53.1894	530.693
W35H1M6	W35H1	W35H	2018.8.17	wet	root tips	Quercus sp.	28.3115	99.155	ITS2 sequences of root-associated fungi	3587	2	2	14	6.51035	11.0911	4.78	577.135	14.8811	1.05191	8.63727	458.737	53.1894	530.693
W35H1M7	W35H1	W35H	2018.8.17	wet	root tips	Picea sp.	28.3115	99.155	ITS2 sequences of root-associated fungi	3587	2	2	14	6.51035	11.0911	4.78	577.135	14.8811	1.05191	8.63727	458.737	53.1894	530.693
W35H2M1	W35H2	W35H	2018.8.17	wet	root tips	Quercus sp.	28.3102	99.1565	ITS2 sequences of root-associated fungi	3597	1	1	9	6.42343	11.0051	5.33	448.742	11.2789	0.693414	10.4064	357.008	33.3796	402.151
W35H2M2	W35H2	W35H	2018.8.17	wet	root tips	Quercus sp.	28.3102	99.1565	ITS2 sequences of root-associated fungi	3597	1	1	9	6.42343	11.0051	5.33	448.742	11.2789	0.693414	10.4064	357.008	33.3796	402.151
W35H2M3	W35H2	W35H	2018.8.17	wet	root tips	Quercus sp.	28.3102	99.1565	ITS2 sequences of root-associated fungi	3597	1	1	9	6.42343	11.0051	5.33	448.742	11.2789	0.693414	10.4064	357.008	33.3796	402.151
W35H2M4	W35H2	W35H	2018.8.17	wet	root tips	Quercus sp.	28.3102	99.1565	ITS2 sequences of root-associated fungi	3597	1	1	9	6.42343	11.0051	5.33	448.742	11.2789	0.693414	10.4064	357.008	33.3796	402.151
W35H2M5	W35H2	W35H	2018.8.17	wet	root tips	Quercus sp.	28.3102	99.1565	ITS2 sequences of root-associated fungi	3597	1	1	9	6.42343	11.0051	5.33	448.742	11.2789	0.693414	10.4064	357.008	33.3796	402.151
W35H2M6	W35H2	W35H	2018.8.17	wet	root tips	Quercus sp.	28.3102	99.1565	ITS2 sequences of root-associated fungi	3597	1	1	9	6.42343	11.0051	5.33	448.742	11.2789	0.693414	10.4064	357.008	33.3796	402.151
W35H3M1	W35H3	W35H	2018.8.17	wet	root tips	Quercus sp.	28.3088	99.1584	ITS2 sequences of root-associated fungi	3572	2	2	10	6.64073	11.2201	4.77	409.668	9.84632	0.799859	7.26996	298.467	27.8328	365.425
W35H3M2	W35H3	W35H	2018.8.17	wet	root tips	Quercus sp.	28.3088	99.1584	ITS2 sequences of root-associated fungi	3572	2	2	10	6.64073	11.2201	4.77	409.668	9.84632	0.799859	7.26996	298.467	27.8328	365.425
W35H3M3	W35H3	W35H	2018.8.17	wet	root tips	Quercus sp.	28.3088	99.1584	ITS2 sequences of root-associated fungi	3572	2	2	10	6.64073	11.2201	4.77	409.668	9.84632	0.799859	7.26996	298.467	27.8328	365.425
W35H3M4	W35H3	W35H	2018.8.17	wet	root tips	Quercus sp.	28.3088	99.1584	ITS2 sequences of root-associated fungi	3572	2	2	10	6.64073	11.2201	4.77	409.668	9.84632	0.799859	7.26996	298.467	27.8328	365.425
W35H3M5	W35H3	W35H	2018.8.17	wet	root tips	Quercus sp.	28.3088	99.1584	ITS2 sequences of root-associated fungi	3572	2	2	10	6.64073	11.2201	4.77	409.668	9.84632	0.799859	7.26996	298.467	27.8328	365.425
W35H3M6	W35H3	W35H	2018.8.17	wet	root tips	Quercus sp.	28.3088	99.1584	ITS2 sequences of root-associated fungi	3572	2	2	10	6.64073	11.2201	4.77	409.668	9.84632	0.799859	7.26996	298.467	27.8328	365.425
W37H1M1	W37H1	W37Ha	2018.8.12	wet	root tips	Picea sp.	28.3093	99.1496	ITS2 sequences of root-associated fungi	3693	2	1	48	5.58898	10.1792	4.28	288.567	7.28947	0.917941	7.79311	252.401	40.5111	158.185
W37H1M2	W37H1	W37Ha	2018.8.12	wet	root tips	Picea sp.	28.3093	99.1496	ITS2 sequences of root-associated fungi	3693	2	1	48	5.58898	10.1792	4.28	288.567	7.28947	0.917941	7.79311	252.401	40.5111	158.185
W37H1M3	W37H1	W37Ha	2018.8.12	wet	root tips	Picea sp.	28.3093	99.1496	ITS2 sequences of root-associated fungi	3693	2	1	48	5.58898	10.1792	4.28	288.567	7.28947	0.917941	7.79311	252.401	40.5111	158.185
W37H1M4	W37H1	W37Ha	2018.8.12	wet	root tips	Picea sp.	28.3093	99.1496	ITS2 sequences of root-associated fungi	3693	2	1	48	5.58898	10.1792	4.28	288.567	7.28947	0.917941	7.79311	252.401	40.5111	158.185
W37H1M5	W37H1	W37Ha	2018.8.12	wet	root tips	Picea sp.	28.3093	99.1496	ITS2 sequences of root-associated fungi	3693	2	1	48	5.58898	10.1792	4.28	288.567	7.28947	0.917941	7.79311	252.401	40.5111	158.185
W37H1M6	W37H1	W37Ha	2018.8.12	wet	root tips	Picea sp.	28.3093	99.1496	ITS2 sequences of root-associated fungi	3693	2	1	48	5.58898	10.1792	4.28	288.567	7.28947	0.917941	7.79311	252.401	40.5111	158.185
W37H2M1	W37H2	W37Ha	2018.8.12	wet	root tips	Picea sp.	28.3111	99.1489	ITS2 sequences of root-associated fungi	3669	2	1	45	5.79759	10.3857	4.44	237.815	7.12105	1.26483	15.3631	284.071	41.6997	168.678
W37H2M2	W37H2	W37Ha	2018.8.12	wet	root tips	Picea sp.	28.3111	99.1489	ITS2 sequences of root-associated fungi	3669	2	1	45	5.79759	10.3857	4.44	237.815	7.12105	1.26483	15.3631	284.071	41.6997	168.678
W37H2M3	W37H2	W37Ha	2018.8.12	wet	root tips	Picea sp.	28.3111	99.1489	ITS2 sequences of root-associated fungi	3669	2	1	45	5.79759	10.3857	4.44	237.815	7.12105	1.26483	15.3631	284.071	41.6997	168.678
W37H2M4	W37H2	W37Ha	2018.8.12	wet	root tips	Abies sp.	28.3111	99.1489	ITS2 sequences of root-associated fungi	3669	2	1	45	5.79759	10.3857	4.44	237.815	7.12105	1.26483	15.3631	284.071	41.6997	168.678
W37H2M5	W37H2	W37Ha	2018.8.12	wet	root tips	Picea sp.	28.3111	99.1489	ITS2 sequences of root-associated fungi	3669	2	1	45	5.79759	10.3857	4.44	237.815	7.12105	1.26483	15.3631	284.071	41.6997	168.678
W37H2M6	W37H2	W37Ha	2018.8.12	wet	root tips	Abies sp.	28.3111	99.1489	ITS2 sequences of root-associated fungi	3669	2	1	45	5.79759	10.3857	4.44	237.815	7.12105	1.26483	15.3631	284.071	41.6997	168.678
W37H3M1	W37H3	W37Ha	2018.8.12	wet	root tips	Picea sp.	28.3119	99.1499	ITS2 sequences of root-associated fungi	3654	3	2	36	5.92797	10.5147	4.66	184.192	6.003	0.905881	11.2979	224.57	24.6632	166.055
W37H3M2	W37H3	W37Ha	2018.8.12	wet	root tips	Picea sp.	28.3119	99.1499	ITS2 sequences of root-associated fungi	3654	3	2	36	5.92797	10.5147	4.66	184.192	6.003	0.905881	11.2979	224.57	24.6632	166.055
W37H3M3	W37H3	W37Ha	2018.8.12	wet	root tips	Picea sp.	28.3119	99.1499	ITS2 sequences of root-associated fungi	3654	3	2	36	5.92797	10.5147	4.66	184.192	6.003	0.905881	11.2979	224.57	24.6632	166.055
W37H3M4	W37H3	W37Ha	2018.8.12	wet	root tips	Quercus sp.	28.3119	99.1499	ITS2 sequences of root-associated fungi	3654	3	2	36	5.92797	10.5147	4.66	184.192	6.003	0.905881	11.2979	224.57	24.6632	166.055
W37H3M5	W37H3	W37Ha	2018.8.12	wet	root tips	Picea sp.	28.3119	99.1499	ITS2 sequences of root-associated fungi	3654	3	2	36	5.92797	10.5147	4.66	184.192	6.003	0.905881	11.2979	224.57	24.6632	166.055
W37H3M6	W37H3	W37Ha	2018.8.12	wet	root tips	Abies sp.	28.3119	99.1499	ITS2 sequences of root-associated fungi	3654	3	2	36	5.92797	10.5147	4.66	184.192	6.003	0.905881	11.2979	224.57	24.6632	166.055
W37H3M7	W37H3	W37Ha	2018.8.12	wet	root tips	Picea sp.	28.3119	99.1499	ITS2 sequences of root-associated fungi	3654	3	2	36	5.92797	10.5147	4.66	184.192	6.003	0.905881	11.2979	224.57	24.6632	166.055
W37H4M1	W37H4	W37Hb	2018.8.13	wet	root tips	Picea sp.	28.3102	99.1477	ITS2 sequences of root-associated fungi	3765	3	3	40	4.96314	9.55982	4.57	243.68	8.29684	1.13652	23.2293	271.595	37.7377	223.767
W37H4M2	W37H4	W37Hb	2018.8.13	wet	root tips	Salix sp.	28.3102	99.1477	ITS2 sequences of root-associated fungi	3765	3	3	40	4.96314	9.55982	4.57	243.68	8.29684	1.13652	23.2293	271.595	37.7377	223.767
W37H4M3	W37H4	W37Hb	2018.8.13	wet	root tips	Quercus sp.	28.3102	99.1477	ITS2 sequences of root-associated fungi	3765	3	3	40	4.96314	9.55982	4.57	243.68	8.29684	1.13652	23.2293	271.595	37.7377	223.767
W37H4M4	W37H4	W37Hb	2018.8.13	wet	root tips	Abies sp.	28.3102	99.1477	ITS2 sequences of root-associated fungi	3765	3	3	40	4.96314	9.55982	4.57	243.68	8.29684	1.13652	23.2293	271.595	37.7377	223.767
W37H4M5	W37H4	W37Hb	2018.8.13	wet	root tips	Picea sp.	28.3102	99.1477	ITS2 sequences of root-associated fungi	3765	3	3	40	4.96314	9.55982	4.57	243.68	8.29684	1.13652	23.2293	271.595	37.7377	223.767
W37H4M6	W37H4	W37Hb	2018.8.13	wet	root tips	Abies sp.	28.3102	99.1477	ITS2 sequences of root-associated fungi	3765	3	3	40	4.96314	9.55982	4.57	243.68	8.29684	1.13652	23.2293	271.595	37.7377	223.767
W37H4M7	W37H4	W37Hb	2018.8.13	wet	root tips	Quercus sp.	28.3102	99.1477	ITS2 sequences of root-associated fungi	3765	3	3	40	4.96314	9.55982	4.57	243.68	8.29684	1.13652	23.2293	271.595	37.7377	223.767
W37H4M8	W37H4	W37Hb	2018.8.13	wet	root tips	Abies sp.	28.3102	99.1477	ITS2 sequences of root-associated fungi	3765	3	3	40	4.96314	9.55982	4.57	243.68	8.29684	1.13652	23.2293	271.595	37.7377	223.767
W37H4M9	W37H4	W37Hb	2018.8.13	wet	root tips	Abies sp.	28.3102	99.1477	ITS2 sequences of root-associated fungi	3765	3	3	40	4.96314	9.55982	4.57	243.68	8.29684	1.13652	23.2293	271.595	37.7377	223.767
W37H5M1	W37H5	W37Hb	2018.8.14	wet	root tips	Abies sp.	28.3093	99.1485	ITS2 sequences of root-associated fungi	3667	3	2	36	5.81497	10.4029	4.88	244.975	8.4	1.21706	9.45565	350.291	40.1149	273.61
W37H5M2	W37H5	W37Hb	2018.8.14	wet	root tips	Abies sp.	28.3093	99.1485	ITS2 sequences of root-associated fungi	3667	3	2	36	5.81497	10.4029	4.88	244.975	8.4	1.21706	9.45565	350.291	40.1149	273.61
W37H5M3	W37H5	W37Hb	2018.8.14	wet	root tips	Picea sp.	28.3093	99.1485	ITS2 sequences of root-associated fungi	3667	3	2	36	5.81497	10.4029	4.88	244.975	8.4	1.21706	9.45565	350.291	40.1149	273.61
W37H5M4	W37H5	W37Hb	2018.8.14	wet	root tips	Picea sp.	28.3093	99.1485	ITS2 sequences of root-associated fungi	3667	3	2	36	5.81497	10.4029	4.88	244.975	8.4	1.21706	9.45565	350.291	40.1149	273.61
W37H5M5	W37H5	W37Hb	2018.8.14	wet	root tips	Picea sp.	28.3093	99.1485	ITS2 sequences of root-associated fungi	3667	3	2	36	5.81497	10.4029	4.88	244.975	8.4	1.21706	9.45565	350.291	40.1149	273.61
W37H5M6	W37H5	W37Hb	2018.8.14	wet	root tips	Abies sp.	28.3093	99.1485	ITS2 sequences of root-associated fungi	3667	3	2	36	5.81497	10.4029	4.88	244.975	8.4	1.21706	9.45565	350.291	40.1149	273.61
W37H6M1	W37H6	W37Hb	2018.8.14	wet	root tips	Quercus sp.	28.3086	99.149	ITS2 sequences of root-associated fungi	3679	3	2	51	5.71067	10.2997	4.32	257.869	7.29053	0.943398	8.11291	254.321	43.6807	234.26
W37H6M2	W37H6	W37Hb	2018.8.14	wet	root tips	Abies sp.	28.3086	99.149	ITS2 sequences of root-associated fungi	3679	3	2	51	5.71067	10.2997	4.32	257.869	7.29053	0.943398	8.11291	254.321	43.6807	234.26
W37H6M3	W37H6	W37Hb	2018.8.14	wet	root tips	Quercus sp.	28.3086	99.149	ITS2 sequences of root-associated fungi	3679	3	2	51	5.71067	10.2997	4.32	257.869	7.29053	0.943398	8.11291	254.321	43.6807	234.26
W37H6M4	W37H6	W37Hb	2018.8.14	wet	root tips	Quercus sp.	28.3086	99.149	ITS2 sequences of root-associated fungi	3679	3	2	51	5.71067	10.2997	4.32	257.869	7.29053	0.943398	8.11291	254.321	43.6807	234.26
W37H6M5	W37H6	W37Hb	2018.8.14	wet	root tips	Picea sp.	28.3086	99.149	ITS2 sequences of root-associated fungi	3679	3	2	51	5.71067	10.2997	4.32	257.869	7.29053	0.943398	8.11291	254.321	43.6807	234.26
W37H6M6	W37H6	W37Hb	2018.8.14	wet	root tips	Quercus sp.	28.3086	99.149	ITS2 sequences of root-associated fungi	3679	3	2	51	5.71067	10.2997	4.32	257.869	7.29053	0.943398	8.11291	254.321	43.6807	234.26
W37H6M7	W37H6	W37Hb	2018.8.14	wet	root tips	Picea sp.	28.3086	99.149	ITS2 sequences of root-associated fungi	3679	3	2	51	5.71067	10.2997	4.32	257.869	7.29053	0.943398	8.11291	254.321	43.6807	234.26
W39H1M1	W39H1	W39H	2018.8.14	wet	root tips	Picea sp.	28.3191	99.13	ITS2 sequences of root-associated fungi	3920	2	1	32	3.61585	8.2264	4.47	280.847	7.59895	0.961955	10.5472	284.071	29.0214	210.651
W39H1M2	W39H1	W39H	2018.8.14	wet	root tips	Picea sp.	28.3191	99.13	ITS2 sequences of root-associated fungi	3920	2	1	32	3.61585	8.2264	4.47	280.847	7.59895	0.961955	10.5472	284.071	29.0214	210.651
W39H1M3	W39H1	W39H	2018.8.14	wet	root tips	Picea sp.	28.3191	99.13	ITS2 sequences of root-associated fungi	3920	2	1	32	3.61585	8.2264	4.47	280.847	7.59895	0.961955	10.5472	284.071	29.0214	210.651
W39H1M4	W39H1	W39H	2018.8.14	wet	root tips	Abies sp.	28.3191	99.13	ITS2 sequences of root-associated fungi	3920	2	1	32	3.61585	8.2264	4.47	280.847	7.59895	0.961955	10.5472	284.071	29.0214	210.651
W39H1M5	W39H1	W39H	2018.8.14	wet	root tips	Picea sp.	28.3191	99.13	ITS2 sequences of root-associated fungi	3920	2	1	32	3.61585	8.2264	4.47	280.847	7.59895	0.961955	10.5472	284.071	29.0214	210.651
W39H1M6	W39H1	W39H	2018.8.14	wet	root tips	Picea sp.	28.3191	99.13	ITS2 sequences of root-associated fungi	3920	2	1	32	3.61585	8.2264	4.47	280.847	7.59895	0.961955	10.5472	284.071	29.0214	210.651
W39H2M1	W39H2	W39H	2018.8.15	wet	root tips	Abies sp.	28.3195	99.1257	ITS2 sequences of root-associated fungi	3873	3	2	18	4.02438	8.63073	4.69	363.019	9.1	1.10813	5.00502	301.346	31.3986	278.856
W39H2M2	W39H2	W39H	2018.8.15	wet	root tips	Abies sp.	28.3195	99.1257	ITS2 sequences of root-associated fungi	3873	3	2	18	4.02438	8.63073	4.69	363.019	9.1	1.10813	5.00502	301.346	31.3986	278.856
W39H2M3	W39H2	W39H	2018.8.15	wet	root tips	Abies sp.	28.3195	99.1257	ITS2 sequences of root-associated fungi	3873	3	2	18	4.02438	8.63073	4.69	363.019	9.1	1.10813	5.00502	301.346	31.3986	278.856
W39H2M4	W39H2	W39H	2018.8.15	wet	root tips	Abies sp.	28.3195	99.1257	ITS2 sequences of root-associated fungi	3873	3	2	18	4.02438	8.63073	4.69	363.019	9.1	1.10813	5.00502	301.346	31.3986	278.856
W39H2M5	W39H2	W39H	2018.8.15	wet	root tips	Abies sp.	28.3195	99.1257	ITS2 sequences of root-associated fungi	3873	3	2	18	4.02438	8.63073	4.69	363.019	9.1	1.10813	5.00502	301.346	31.3986	278.856
W39H2M6	W39H2	W39H	2018.8.15	wet	root tips	Abies sp.	28.3195	99.1257	ITS2 sequences of root-associated fungi	3873	3	2	18	4.02438	8.63073	4.69	363.019	9.1	1.10813	5.00502	301.346	31.3986	278.856
W39H4M1	W39H4	W39H	2018.8.15	wet	root tips	Abies sp.	28.32	99.1233	ITS2 sequences of root-associated fungi	3975	2	1	19	3.13778	7.75325	5.36	197.87	5.503	0.976784	6.3384	223.61	13.9659	339.192
W39H4M2	W39H4	W39H	2018.8.15	wet	root tips	Abies sp.	28.32	99.1233	ITS2 sequences of root-associated fungi	3975	2	1	19	3.13778	7.75325	5.36	197.87	5.503	0.976784	6.3384	223.61	13.9659	339.192
W39H4M3	W39H4	W39H	2018.8.15	wet	root tips	Abies sp.	28.32	99.1233	ITS2 sequences of root-associated fungi	3975	2	1	19	3.13778	7.75325	5.36	197.87	5.503	0.976784	6.3384	223.61	13.9659	339.192
W39H4M4	W39H4	W39H	2018.8.15	wet	root tips	Abies sp.	28.32	99.1233	ITS2 sequences of root-associated fungi	3975	2	1	19	3.13778	7.75325	5.36	197.87	5.503	0.976784	6.3384	223.61	13.9659	339.192
W39H4M5	W39H4	W39H	2018.8.15	wet	root tips	Abies sp.	28.32	99.1233	ITS2 sequences of root-associated fungi	3975	2	1	19	3.13778	7.75325	5.36	197.87	5.503	0.976784	6.3384	223.61	13.9659	339.192
W41H1M1	W41H1	W41Ha	2018.8.11	wet	root tips	Abies sp.	28.3218	99.0964	ITS2 sequences of root-associated fungi	4134	1	1	31	1.75572	6.38542	3.94	296.804	5.162	0.458149	17.5001	181.863	25.6537	223.767
W41H1M2	W41H1	W41Ha	2018.8.11	wet	root tips	Abies sp.	28.3218	99.0964	ITS2 sequences of root-associated fungi	4134	1	1	31	1.75572	6.38542	3.94	296.804	5.162	0.458149	17.5001	181.863	25.6537	223.767
W41H1M3	W41H1	W41Ha	2018.8.11	wet	root tips	Abies sp.	28.3218	99.0964	ITS2 sequences of root-associated fungi	4134	1	1	31	1.75572	6.38542	3.94	296.804	5.162	0.458149	17.5001	181.863	25.6537	223.767
W41H1M4	W41H1	W41Ha	2018.8.11	wet	root tips	Abies sp.	28.3218	99.0964	ITS2 sequences of root-associated fungi	4134	1	1	31	1.75572	6.38542	3.94	296.804	5.162	0.458149	17.5001	181.863	25.6537	223.767
W41H1M5	W41H1	W41Ha	2018.8.11	wet	root tips	Abies sp.	28.3218	99.0964	ITS2 sequences of root-associated fungi	4134	1	1	31	1.75572	6.38542	3.94	296.804	5.162	0.458149	17.5001	181.863	25.6537	223.767
W41H1M6	W41H1	W41Ha	2018.8.11	wet	root tips	Abies sp.	28.3218	99.0964	ITS2 sequences of root-associated fungi	4134	1	1	31	1.75572	6.38542	3.94	296.804	5.162	0.458149	17.5001	181.863	25.6537	223.767
W41H2M1	W41H2	W41Ha	2018.8.11	wet	root tips	Abies sp.	28.3226	99.0948	ITS2 sequences of root-associated fungi	4176	1	1	40	1.39064	6.02411	3.98	292.166	6.29789	0.550176	17.2488	201.537	31.0024	234.26
W41H2M2	W41H2	W41Ha	2018.8.11	wet	root tips	Abies sp.	28.3226	99.0948	ITS2 sequences of root-associated fungi	4176	1	1	40	1.39064	6.02411	3.98	292.166	6.29789	0.550176	17.2488	201.537	31.0024	234.26
W41H2M3	W41H2	W41Ha	2018.8.11	wet	root tips	Abies sp.	28.3226	99.0948	ITS2 sequences of root-associated fungi	4176	1	1	40	1.39064	6.02411	3.98	292.166	6.29789	0.550176	17.2488	201.537	31.0024	234.26
W41H2M4	W41H2	W41Ha	2018.8.11	wet	root tips	Abies sp.	28.3226	99.0948	ITS2 sequences of root-associated fungi	4176	1	1	40	1.39064	6.02411	3.98	292.166	6.29789	0.550176	17.2488	201.537	31.0024	234.26
W41H2M5	W41H2	W41Ha	2018.8.11	wet	root tips	Abies sp.	28.3226	99.0948	ITS2 sequences of root-associated fungi	4176	1	1	40	1.39064	6.02411	3.98	292.166	6.29789	0.550176	17.2488	201.537	31.0024	234.26
W41H2M6	W41H2	W41Ha	2018.8.11	wet	root tips	Abies sp.	28.3226	99.0948	ITS2 sequences of root-associated fungi	4176	1	1	40	1.39064	6.02411	3.98	292.166	6.29789	0.550176	17.2488	201.537	31.0024	234.26
W41H3M1	W41H3	W41Ha	2018.8.11	wet	root tips	Abies sp.	28.3243	99.0941	ITS2 sequences of root-associated fungi	4130	1	1	34	1.79048	6.41983	3.92	405.313	7.54632	0.552375	12.1015	199.618	37.3415	276.233
W41H3M2	W41H3	W41Ha	2018.8.11	wet	root tips	Abies sp.	28.3243	99.0941	ITS2 sequences of root-associated fungi	4130	1	1	34	1.79048	6.41983	3.92	405.313	7.54632	0.552375	12.1015	199.618	37.3415	276.233
W41H3M3	W41H3	W41Ha	2018.8.11	wet	root tips	Abies sp.	28.3243	99.0941	ITS2 sequences of root-associated fungi	4130	1	1	34	1.79048	6.41983	3.92	405.313	7.54632	0.552375	12.1015	199.618	37.3415	276.233
W41H3M4	W41H3	W41Ha	2018.8.11	wet	root tips	Abies sp.	28.3243	99.0941	ITS2 sequences of root-associated fungi	4130	1	1	34	1.79048	6.41983	3.92	405.313	7.54632	0.552375	12.1015	199.618	37.3415	276.233
W41H3M5	W41H3	W41Ha	2018.8.11	wet	root tips	Abies sp.	28.3243	99.0941	ITS2 sequences of root-associated fungi	4130	1	1	34	1.79048	6.41983	3.92	405.313	7.54632	0.552375	12.1015	199.618	37.3415	276.233
W41H3M6	W41H3	W41Ha	2018.8.11	wet	root tips	Abies sp.	28.3243	99.0941	ITS2 sequences of root-associated fungi	4130	1	1	34	1.79048	6.41983	3.92	405.313	7.54632	0.552375	12.1015	199.618	37.3415	276.233
W41H5M1	W41H5	W41Hb	2018.8.16	wet	root tips	Larix sp.	28.3316	99.084	ITS2 sequences of root-associated fungi	4227	2	1	8	0.947341	5.58537	3.63	305.371	6.369	0.59728	17.8571	214.013	30.8043	208.027
W41H5M2	W41H5	W41Hb	2018.8.16	wet	root tips	Larix sp.	28.3316	99.084	ITS2 sequences of root-associated fungi	4227	2	1	8	0.947341	5.58537	3.63	305.371	6.369	0.59728	17.8571	214.013	30.8043	208.027
W41H5M3	W41H5	W41Hb	2018.8.16	wet	root tips	Larix sp.	28.3316	99.084	ITS2 sequences of root-associated fungi	4227	2	1	8	0.947341	5.58537	3.63	305.371	6.369	0.59728	17.8571	214.013	30.8043	208.027
W41H5M4	W41H5	W41Hb	2018.8.16	wet	root tips	Abies sp.	28.3316	99.084	ITS2 sequences of root-associated fungi	4227	2	1	8	0.947341	5.58537	3.63	305.371	6.369	0.59728	17.8571	214.013	30.8043	208.027
W41H5M5	W41H5	W41Hb	2018.8.16	wet	root tips	Abies sp.	28.3316	99.084	ITS2 sequences of root-associated fungi	4227	2	1	8	0.947341	5.58537	3.63	305.371	6.369	0.59728	17.8571	214.013	30.8043	208.027
W41H5M6	W41H5	W41Hb	2018.8.16	wet	root tips	Abies sp.	28.3316	99.084	ITS2 sequences of root-associated fungi	4227	2	1	8	0.947341	5.58537	3.63	305.371	6.369	0.59728	17.8571	214.013	30.8043	208.027
W41H5M7	W41H5	W41Hb	2018.8.16	wet	root tips	Larix sp.	28.3316	99.084	ITS2 sequences of root-associated fungi	4227	2	1	8	0.947341	5.58537	3.63	305.371	6.369	0.59728	17.8571	214.013	30.8043	208.027
W41H6M1	W41H6	W41Hb	2018.8.16	wet	root tips	Larix sp.	28.3298	99.0862	ITS2 sequences of root-associated fungi	4205	2	1	14	1.13857	5.77463	3.89	288.243	6.185	0.48643	17.6644	200.577	37.3415	250
W41H6M2	W41H6	W41Hb	2018.8.16	wet	root tips	Larix sp.	28.3298	99.0862	ITS2 sequences of root-associated fungi	4205	2	1	14	1.13857	5.77463	3.89	288.243	6.185	0.48643	17.6644	200.577	37.3415	250
W41H6M3	W41H6	W41Hb	2018.8.16	wet	root tips	Abies sp.	28.3298	99.0862	ITS2 sequences of root-associated fungi	4205	2	1	14	1.13857	5.77463	3.89	288.243	6.185	0.48643	17.6644	200.577	37.3415	250
W41H6M4	W41H6	W41Hb	2018.8.16	wet	root tips	Abies sp.	28.3298	99.0862	ITS2 sequences of root-associated fungi	4205	2	1	14	1.13857	5.77463	3.89	288.243	6.185	0.48643	17.6644	200.577	37.3415	250
W41H6M5	W41H6	W41Hb	2018.8.16	wet	root tips	Larix sp.	28.3298	99.0862	ITS2 sequences of root-associated fungi	4205	2	1	14	1.13857	5.77463	3.89	288.243	6.185	0.48643	17.6644	200.577	37.3415	250
W41H6M6	W41H6	W41Hb	2018.8.16	wet	root tips	Larix sp.	28.3298	99.0862	ITS2 sequences of root-associated fungi	4205	2	1	14	1.13857	5.77463	3.89	288.243	6.185	0.48643	17.6644	200.577	37.3415	250
W41H7M1	W41H7	W41Hb	2018.8.16	wet	root tips	Larix sp.	28.3427	99.0654	ITS2 sequences of root-associated fungi	4273	2	1	26	0.5475	5.18965	5.27	130.205	4.002	0.906387	18.2475	170.827	12.5792	229.014
W41H7M2	W41H7	W41Hb	2018.8.16	wet	root tips	Larix sp.	28.3427	99.0654	ITS2 sequences of root-associated fungi	4273	2	1	26	0.5475	5.18965	5.27	130.205	4.002	0.906387	18.2475	170.827	12.5792	229.014
W41H7M3	W41H7	W41Hb	2018.8.16	wet	root tips	Larix sp.	28.3427	99.0654	ITS2 sequences of root-associated fungi	4273	2	1	26	0.5475	5.18965	5.27	130.205	4.002	0.906387	18.2475	170.827	12.5792	229.014
W41H7M4	W41H7	W41Hb	2018.8.16	wet	root tips	Larix sp.	28.3427	99.0654	ITS2 sequences of root-associated fungi	4273	2	1	26	0.5475	5.18965	5.27	130.205	4.002	0.906387	18.2475	170.827	12.5792	229.014
W41H7M5	W41H7	W41Hb	2018.8.16	wet	root tips	Abies sp.	28.3427	99.0654	ITS2 sequences of root-associated fungi	4273	2	1	26	0.5475	5.18965	5.27	130.205	4.002	0.906387	18.2475	170.827	12.5792	229.014
W41H7M6	W41H7	W41Hb	2018.8.16	wet	root tips	Larix sp.	28.3427	99.0654	ITS2 sequences of root-associated fungi	4273	2	1	26	0.5475	5.18965	5.27	130.205	4.002	0.906387	18.2475	170.827	12.5792	229.014
W43H1C1M	W43H1	W43H	2018.8.20	wet	root tips	Carex sp.	28.3864	99.0094	ITS2 sequences of root-associated fungi	4510	4	3	2133	-1.51255	3.1508	4.59	305.371	10.3158	1.04469	14.3966	358.928	25.6537	210.651
W43H1P1M	W43H1	W43H	2018.8.20	wet	root tips	Polygonum sp.	28.3728	99.0011	ITS2 sequences of root-associated fungi	4510	4	3	2133	-1.51255	3.1508	4.59	305.371	10.3158	1.04469	14.3966	358.928	25.6537	210.651
W43H1P2M	W43H1	W43H	2018.8.20	wet	root tips	Polygonum sp.	28.3728	99.0011	ITS2 sequences of root-associated fungi	4510	4	3	2133	-1.51255	3.1508	4.59	305.371	10.3158	1.04469	14.3966	358.928	25.6537	210.651
W43H1P3M	W43H1	W43H	2018.8.20	wet	root tips	Polygonum sp.	28.3728	99.0011	ITS2 sequences of root-associated fungi	4510	4	3	2133	-1.51255	3.1508	4.59	305.371	10.3158	1.04469	14.3966	358.928	25.6537	210.651
W43H1P4M	W43H1	W43H	2018.8.20	wet	root tips	Polygonum sp.	28.3728	99.0011	ITS2 sequences of root-associated fungi	4510	4	3	2133	-1.51255	3.1508	4.59	305.371	10.3158	1.04469	14.3966	358.928	25.6537	210.651
W43H1P5M	W43H1	W43H	2018.8.20	wet	root tips	Polygonum sp.	28.3728	99.0011	ITS2 sequences of root-associated fungi	4510	4	3	2133	-1.51255	3.1508	4.59	305.371	10.3158	1.04469	14.3966	358.928	25.6537	210.651
W43H1P6M	W43H1	W43H	2018.8.20	wet	root tips	Polygonum sp.	28.3728	99.0011	ITS2 sequences of root-associated fungi	4510	4	3	2133	-1.51255	3.1508	4.59	305.371	10.3158	1.04469	14.3966	358.928	25.6537	210.651
W43H1P7M	W43H1	W43H	2018.8.20	wet	root tips	Polygonum sp.	28.3728	99.0011	ITS2 sequences of root-associated fungi	4510	4	3	2133	-1.51255	3.1508	4.59	305.371	10.3158	1.04469	14.3966	358.928	25.6537	210.651
W43H3P1M	W43H3	W43H	2018.8.21	wet	root tips	Polygonum sp.	28.3879	99.0077	ITS2 sequences of root-associated fungi	4430	4	3	3066	-0.817176	3.83902	4.89	188.536	7.89368	1.31546	17.6307	319.58	23.4746	396.905
W43H3P2M	W43H3	W43H	2018.8.21	wet	root tips	Polygonum sp.	28.3879	99.0077	ITS2 sequences of root-associated fungi	4430	4	3	3066	-0.817176	3.83902	4.89	188.536	7.89368	1.31546	17.6307	319.58	23.4746	396.905
W43H3P3M	W43H3	W43H	2018.8.21	wet	root tips	Polygonum sp.	28.3879	99.0077	ITS2 sequences of root-associated fungi	4430	4	3	3066	-0.817176	3.83902	4.89	188.536	7.89368	1.31546	17.6307	319.58	23.4746	396.905
W43H3P4M	W43H3	W43H	2018.8.21	wet	root tips	Polygonum sp.	28.3879	99.0077	ITS2 sequences of root-associated fungi	4430	4	3	3066	-0.817176	3.83902	4.89	188.536	7.89368	1.31546	17.6307	319.58	23.4746	396.905
W43H3P5M	W43H3	W43H	2018.8.21	wet	root tips	Polygonum sp.	28.3879	99.0077	ITS2 sequences of root-associated fungi	4430	4	3	3066	-0.817176	3.83902	4.89	188.536	7.89368	1.31546	17.6307	319.58	23.4746	396.905
W43H3P6M	W43H3	W43H	2018.8.21	wet	root tips	Polygonum sp.	28.3879	99.0077	ITS2 sequences of root-associated fungi	4430	4	3	3066	-0.817176	3.83902	4.89	188.536	7.89368	1.31546	17.6307	319.58	23.4746	396.905
W43H4P1M	W43H4	W43H	2018.8.21	wet	root tips	Polygonum sp.	28.3864	99.0094	ITS2 sequences of root-associated fungi	4408	4	3	4161	-0.625948	4.02828	4.83	255.973	10.2568	1.3424	13.7845	367.565	30.8043	328.699
W43H4P2M	W43H4	W43H	2018.8.21	wet	root tips	Polygonum sp.	28.3864	99.0094	ITS2 sequences of root-associated fungi	4408	4	3	4161	-0.625948	4.02828	4.83	255.973	10.2568	1.3424	13.7845	367.565	30.8043	328.699
W43H4P3M	W43H4	W43H	2018.8.21	wet	root tips	Polygonum sp.	28.3864	99.0094	ITS2 sequences of root-associated fungi	4408	4	3	4161	-0.625948	4.02828	4.83	255.973	10.2568	1.3424	13.7845	367.565	30.8043	328.699
W43H4P4M	W43H4	W43H	2018.8.21	wet	root tips	Polygonum sp.	28.3864	99.0094	ITS2 sequences of root-associated fungi	4408	4	3	4161	-0.625948	4.02828	4.83	255.973	10.2568	1.3424	13.7845	367.565	30.8043	328.699
W43H4P5M	W43H4	W43H	2018.8.21	wet	root tips	Polygonum sp.	28.3864	99.0094	ITS2 sequences of root-associated fungi	4408	4	3	4161	-0.625948	4.02828	4.83	255.973	10.2568	1.3424	13.7845	367.565	30.8043	328.699
W43H4P6M	W43H4	W43H	2018.8.21	wet	root tips	Polygonum sp.	28.3864	99.0094	ITS2 sequences of root-associated fungi	4408	4	3	4161	-0.625948	4.02828	4.83	255.973	10.2568	1.3424	13.7845	367.565	30.8043	328.699
D33H1S	D33H1	D33H	2017.11.4	dry	soil	not available	28.2887	99.1947	ITS2 sequences of soil fungi	3292	2	2	44	9.07455	4.52368	5.98	183.841	3.252	0.697115	10	229.387	27.6942	330.851
D33H2S	D33H2	D33H	2017.11.4	dry	soil	not available	28.2896	99.1952	ITS2 sequences of soil fungi	3289	2	2	23	9.10063	4.55005	5.66	130.232	3.771	0.618954	12.9948	246.591	24.8846	341.489
D35H1S	D35H1	D35H	2017.11.3	dry	soil	not available	28.3106	99.1562	ITS2 sequences of soil fungi	3571	2	2	18	6.64943	2.07193	4.71	470.629	11.597	0.789323	8.39552	689.117	21.2723	402.66
D35H2S	D35H2	D35H	2017.11.3	dry	soil	not available	28.3102	99.1571	ITS2 sequences of soil fungi	3549	1	1	12	6.84065	2.26525	5.12	550.085	17.023	0.932836	6.21891	929.018	34.9187	463.83
D35H3S	D35H3	D35H	2017.11.3	dry	soil	not available	28.3091	99.1585	ITS2 sequences of soil fungi	3574	1	1	14	6.62335	2.04556	4.8	390.927	11.407	0.861937	7.36637	644.196	17.2587	333.511
D37H1S	D37H1	D37Ha	2017.11.1	dry	soil	not available	28.3084	99.15	ITS2 sequences of soil fungi	3699	2	1	34	5.53682	0.947106	4.93	272.423	7.568	0.978323	9.0399	514.21	11.6396	189.894
D37H2S	D37H2	D37Hb	2017.11.1	dry	soil	not available	28.3111	99.1462	ITS2 sequences of soil fungi	3807	3	2	42	4.59807	-0.0019608	4.64	238.758	8.445	1.24085	13.183	592.584	6.02047	304.255
D37H3S	D37H3	D37Hb	2017.11.1	dry	soil	not available	28.31	99.1474	ITS2 sequences of soil fungi	3775	3	2	33	4.87622	0.279244	4.86	302.399	9.694	1.42912	11.2219	636.549	8.02729	423.936
D37H4S	D37H4	D37Ha	2017.11.3	dry	soil	not available	28.3096	99.1498	ITS2 sequences of soil fungi	3736	2	1	24	5.21521	0.621963	4.74	244.482	8.585	1.0129	14.1454	555.308	6.8232	173.936
D37H5S	D37H5	D37Ha	2017.11.3	dry	soil	not available	28.3091	99.15	ITS2 sequences of soil fungi	3710	2	1	18	5.44121	0.850442	5.32	190.696	6.382	0.958662	10.1778	509.431	14.4491	269.681
D41H1S	D41H1	D41Ha	2017.11.2	dry	soil	not available	28.3212	99.0967	ITS2 sequences of soil fungi	4161	1	1	36	1.52103	-3.11279	3.9	388.281	7.068	0.612019	13.7784	454.951	9.23139	354.787
D41H2S	D41H2	D41Ha	2017.11.2	dry	soil	not available	28.3234	99.0954	ITS2 sequences of soil fungi	4229	1	1	53	0.929957	-3.71035	4.02	278.477	5.773	0.449451	16.7827	353.639	7.62593	248.404
D41H3S	D41H3	D41Ha	2017.11.2	dry	soil	not available	28.3243	99.0916	ITS2 sequences of soil fungi	4193	1	1	45	1.24288	-3.394	3.99	346.721	8.191	0.671733	12.683	465.465	12.8437	248.404
D41H4S	D41H4	D41Hb	2017.11.2	dry	soil	not available	28.3283	99.0868	ITS2 sequences of soil fungi	4226	1	1	10	0.956033	-3.68399	4.06	267.972	6.086	0.421601	19.3074	380.4	17.66	184.574
D41H5S	D41H5	D41Hb	2017.11.2	dry	soil	not available	28.3288	99.0863	ITS2 sequences of soil fungi	4231	2	1	20	0.912572	-3.72793	3.99	355.219	6.289	0.374625	17.3785	422.455	22.0751	269.681
W29H1S	W29H1	W29H	2018.8.20	wet	soil	not available	28.2683	99.1899	ITS2 sequences of soil fungi	2976	1	1	67	11.8213	16.3474	6.15	85.4849	2.421	0.778061	22.5114	178.504	28.229	239.507
W29H2S	W29H2	W29H	2018.8.20	wet	soil	not available	28.2692	99.1883	ITS2 sequences of soil fungi	2987	1	1	92	11.7257	16.2527	6.35	84.452	2.097	0.846072	24.1548	153.552	37.5396	181.794
W29H3S	W29H3	W29H	2018.8.20	wet	soil	not available	28.2701	99.1868	ITS2 sequences of soil fungi	2990	2	2	190	11.6996	16.2269	5.49	38.4879	0.935	0.520496	31.3647	79.6551	16.3431	158.185
W31H1S	W31H1	W31H	2018.8.19	wet	soil	not available	28.2954	99.1628	ITS2 sequences of soil fungi	3099	3	2	25	10.7521	15.2892	5.75	217.96	4.581	0.895652	15.7293	155.471	75.4754	331.322
W31H2S	W31H2	W31H	2018.8.19	wet	soil	not available	28.2931	99.1659	ITS2 sequences of soil fungi	3054	2	2	94	11.1433	15.6763	6.34	123.777	3.135	0.48321	17.2048	221.691	12.9754	218.52
W31H3S	W31H3	W31H	2018.8.19	wet	soil	not available	28.2943	99.1689	ITS2 sequences of soil fungi	3104	2	2	24	10.7087	15.2462	6.17	51.5737	1.312	0.320188	16.9624	95.0103	8.81537	145.068
W33H1S	W33H1	W33H	2018.8.18	wet	soil	not available	28.2884	99.1942	ITS2 sequences of soil fungi	3309	2	2	46	8.92678	13.4827	6.27	122.795	2.097	0.516623	9.26165	149.713	15.7488	260.493
W33H2S	W33H2	W33H	2018.8.18	wet	soil	not available	28.2907	99.1953	ITS2 sequences of soil fungi	3296	2	2	27	9.03978	13.5945	6.9	166.465	4.563	0.758767	10.3229	278.313	25.0594	491.343
W33H3S	W33H3	W33H	2018.8.18	wet	soil	not available	28.2904	99.1985	ITS2 sequences of soil fungi	3367	1	1	78	8.42263	12.9837	6.27	59.1029	1.289	0.521534	14.777	97.8894	13.9659	131.952
W33H4S	W33H4	W33H	2018.8.19	wet	soil	not available	28.3003	99.1625	ITS2 sequences of soil fungi	3310	2	2	84	8.91809	13.4741	5.38	118.839	1.67	0.726342	14.8515	119.003	28.6252	173.924
W35H1S	W35H1	W35H	2018.8.17	wet	soil	not available	28.3115	99.155	ITS2 sequences of soil fungi	3587	2	2	14	6.51035	11.0911	4.78	577.135	14.8811	1.05191	8.63727	458.737	53.1894	530.693
W35H2S	W35H2	W35H	2018.8.17	wet	soil	not available	28.3102	99.1565	ITS2 sequences of soil fungi	3597	1	1	9	6.42343	11.0051	5.33	448.742	11.2789	0.693414	10.4064	357.008	33.3796	402.151
W35H3S	W35H3	W35H	2018.8.17	wet	soil	not available	28.3088	99.1584	ITS2 sequences of soil fungi	3572	2	2	10	6.64073	11.2201	4.77	409.668	9.84632	0.799859	7.26996	298.467	27.8328	365.425
W35H4S	W35H4	W35H	2018.8.17	wet	soil	not available	28.3066	99.1599	ITS2 sequences of soil fungi	3576	3	2	18	6.60596	11.1857	4.41	613.678	11.1168	1.0972	6.56254	333.976	34.5681	541.186
W37H1S	W37H1	W37Ha	2018.8.12	wet	soil	not available	28.3093	99.1496	ITS2 sequences of soil fungi	3693	2	1	48	5.58898	10.1792	4.28	288.567	7.28947	0.917941	7.79311	252.401	40.5111	158.185
W37H2S	W37H2	W37Ha	2018.8.12	wet	soil	not available	28.3111	99.1489	ITS2 sequences of soil fungi	3669	2	1	45	5.79759	10.3857	4.44	237.815	7.12105	1.26483	15.3631	284.071	41.6997	168.678
W37H3S	W37H3	W37Ha	2018.8.12	wet	soil	not available	28.3119	99.1499	ITS2 sequences of soil fungi	3654	3	2	36	5.92797	10.5147	4.66	184.192	6.003	0.905881	11.2979	224.57	24.6632	166.055
W37H4S	W37H4	W37Hb	2018.8.13	wet	soil	not available	28.3102	99.1477	ITS2 sequences of soil fungi	3765	3	3	40	4.96314	9.55982	4.57	243.68	8.29684	1.13652	23.2293	271.595	37.7377	223.767
W37H5S	W37H5	W37Hb	2018.8.14	wet	soil	not available	28.3093	99.1485	ITS2 sequences of soil fungi	3667	3	2	36	5.81497	10.4029	4.88	244.975	8.4	1.21706	9.45565	350.291	40.1149	273.61
W37H6S	W37H6	W37Hb	2018.8.14	wet	soil	not available	28.3086	99.149	ITS2 sequences of soil fungi	3679	3	2	51	5.71067	10.2997	4.32	257.869	7.29053	0.943398	8.11291	254.321	43.6807	234.26
W39H1S	W39H1	W39H	2018.8.14	wet	soil	not available	28.3191	99.13	ITS2 sequences of soil fungi	3920	2	1	32	3.61585	8.2264	4.47	280.847	7.59895	0.961955	10.5472	284.071	29.0214	210.651
W39H2S	W39H2	W39H	2018.8.15	wet	soil	not available	28.3195	99.1257	ITS2 sequences of soil fungi	3873	3	2	18	4.02438	8.63073	4.69	363.019	9.1	1.10813	5.00502	301.346	31.3986	278.856
W39H3S	W39H3	W39H	2018.8.15	wet	soil	not available	28.3206	99.1257	ITS2 sequences of soil fungi	3882	1	1	20	3.94615	8.5533	4.94	325.406	8.75368	1.20534	6.77088	322.459	25.2575	250
W39H4S	W39H4	W39H	2018.8.15	wet	soil	not available	28.32	99.1233	ITS2 sequences of soil fungi	3975	2	1	19	3.13778	7.75325	5.36	197.87	5.503	0.976784	6.3384	223.61	13.9659	339.192
W39H5S	W39H5	W39H	2018.8.15	wet	soil	not available	28.3199	99.1203	ITS2 sequences of soil fungi	3893	2	1	23	3.85054	8.45868	4.78	320.794	8.58211	1.00581	5.1144	282.152	33.1815	260.493
W41H1S	W41H1	W41Ha	2018.8.11	wet	soil	not available	28.3218	99.0964	ITS2 sequences of soil fungi	4134	1	1	31	1.75572	6.38542	3.94	296.804	5.162	0.458149	17.5001	181.863	25.6537	223.767
W41H2S	W41H2	W41Ha	2018.8.11	wet	soil	not available	28.3226	99.0948	ITS2 sequences of soil fungi	4176	1	1	40	1.39064	6.02411	3.98	292.166	6.29789	0.550176	17.2488	201.537	31.0024	234.26
W41H3S	W41H3	W41Ha	2018.8.11	wet	soil	not available	28.3243	99.0941	ITS2 sequences of soil fungi	4130	1	1	34	1.79048	6.41983	3.92	405.313	7.54632	0.552375	12.1015	199.618	37.3415	276.233
W41H4S	W41H4	W41Ha	2018.8.11	wet	soil	not available	28.32	99.0964	ITS2 sequences of soil fungi	4139	1	1	28	1.71225	6.34241	3.9	467.153	7.98842	0.56082	10.9267	262.958	39.7187	386.411
W41H5S	W41H5	W41Hb	2018.8.16	wet	soil	not available	28.3316	99.084	ITS2 sequences of soil fungi	4227	2	1	8	0.947341	5.58537	3.63	305.371	6.369	0.59728	17.8571	214.013	30.8043	208.027
W41H6S	W41H6	W41Hb	2018.8.16	wet	soil	not available	28.3298	99.0862	ITS2 sequences of soil fungi	4205	2	1	14	1.13857	5.77463	3.89	288.243	6.185	0.48643	17.6644	200.577	37.3415	250
W41H7S	W41H7	W41Hb	2018.8.16	wet	soil	not available	28.3427	99.0654	ITS2 sequences of soil fungi	4273	2	1	26	0.5475	5.18965	5.27	130.205	4.002	0.906387	18.2475	170.827	12.5792	229.014
W41H8S	W41H8	W41Hb	2018.8.16	wet	soil	not available	28.3529	99.0341	ITS2 sequences of soil fungi	4092	2	1	29	2.12079	6.74674	4.04	157.003	3.563	0.540908	21.5304	135.318	55.7647	116.212
W43H1S	W43H1	W43H	2018.8.20	wet	soil	not available	28.3728	99.0011	ITS2 sequences of soil fungi	4510	4	3	2133	-1.51255	3.1508	4.59	305.371	10.3158	1.04469	14.3966	358.928	25.6537	210.651
W43H2S	W43H2	W43H	2018.8.20	wet	soil	not available	28.3724	99.0027	ITS2 sequences of soil fungi	4496	4	3	1887	-1.39086	3.27124	4.55	290.734	7.83474	0.756501	14.3465	273.514	22.6823	160.808
W43H3S	W43H3	W43H	2018.8.21	wet	soil	not available	28.3879	99.0077	ITS2 sequences of soil fungi	4430	4	3	3066	-0.817176	3.83902	4.89	188.536	7.89368	1.31546	17.6307	319.58	23.4746	396.905
W43H4S	W43H4	W43H	2018.8.21	wet	soil	not available	28.3864	99.0094	ITS2 sequences of soil fungi	4408	4	3	4161	-0.625948	4.02828	4.83	255.973	10.2568	1.3424	13.7845	367.565	30.8043	328.699
Note: em.GR, richness of EcM plant at genus level; em.FR, richness of EcM plant at family level; em.abun, the number of individuals of each EcM genus; AMT, annual mean temperature. sea.MT, dry-season and wet-season mean temperature. OM, soil organic material. TN, total nitrogen. TP, total phosphorus. TK, total potassium. AN, alkaline-hydrolysable nitrogen. AP, available phosphorus. AK, available …
